# Supplementary material for: Associations between chronic conditions and death in hospital among adults (aged 20+ years) during first acute care hospitalizations with a confirmed or suspected COVID-19 diagnosis in Canada
Source: PLoS One. 2023 Jan 4;18(1):e0280050. doi: 10.1371/journal.pone.0280050 (PMC9812329; doi:10.1371/journal.pone.0280050)
Supplement: S5 Table — (XLSX) [file pone.0280050.s005.xlsx]

## Sheet: 20+
S5 Table. Associations between demographic, temporal and health characteristics and death in hospital among adults aged 20+ years during first acute care hospitalizations with a confirmed or suspected COVID-19 diagnosis in Canada by life-course age group
	20+ (D*=7435/N†=35519)				20 to 34 (D=53/N=2476)				35 to 49 (D=161/N=4189)				50 to 64 (D=822/N=8303)				65 to 79 (D=2509/N=10632)				80+ (D=3890/N=9919)
	N‡	D§	uOR (95% CI)	aOR (95% CI)	N	D	uOR (95% CI)	aOR (95% CI)	N	D	uOR (95% CI)	aOR (95% CI)	N	D	uOR (95% CI)	aOR (95% CI)	N	D	uOR (95% CI)	aOR (95% CI)	N	D	uOR (95% CI)	aOR (95% CI)
Male (vs female)	19197	4348	1.26 (1.19,1.32)	1.43 (1.35,1.52)	976	33	2.59 (1.49,4.61)	3.54 (1.91,6.80)	2340	94	1.11 (0.81,1.54)	1.21 (0.86,1.71)	5049	540	1.26 (1.09,1.47)	1.33 (1.14,1.56)	6173	1631	1.46 (1.33,1.61)	1.50 (1.37,1.66)	4659	2050	1.46 (1.35,1.58)	1.51 (1.39,1.65)
Age (per year)	NA	NA	1.06 (1.06,1.06)	1.06 (1.06,1.06)	NA	NA	0.96 (0.90,1.02)	0.93 (0.87,1.00)	NA	NA	1.06 (1.02,1.10)	1.05 (1.01,1.09)	NA	NA	1.08 (1.06,1.10)	1.07 (1.05,1.09)	NA	NA	1.05 (1.04,1.06)	1.05 (1.03,1.06)	NA	NA	1.05 (1.04,1.05)	1.05 (1.04,1.06)
Admitted Sep 1, 2020 or later (vs earlier)	28113	5757	0.88 (0.83,0.94)	0.88 (0.82,0.94)	2067	44	0.97 (0.49,2.13)		3377	132	1.10 (0.74,1.68)		6444	629	0.93 (0.79,1.11)		8452	1964	0.91 (0.81,1.01)		7773	2988	0.86 (0.78,0.95)	0.86 (0.78,0.95)
Pregnant (vs not pregnant)	869	-¶	-	-	663	0	-		206	-	-		0	0	-		0	0	-		0	0	-
Chronic conditions¥															-
hematopoietic/lymphoid cancer	580	203	2.06 (1.73,2.45)	1.71 (1.42,2.06)	12	-	-		21	-	-	-	122	28	2.77 (1.77,4.19)	2.57 (1.59,4.02)	251	88	1.78 (1.36,2.30)	1.69 (1.28,2.21)	174	82	1.39 (1.03,1.88)
lung/bronchus cancer	324	145	3.10 (2.48,3.86)	1.78 (1.39,2.27)	-	-	-	-	-	-	-		48	18	5.56 (3.03,9.92)	2.81 (1.38,5.60)	153	71	2.86 (2.07,3.93)	2.15 (1.50,3.07)	119	54	1.29 (0.90,1.86)
other primary cancer	1692	554	1.91 (1.72,2.12)		17	-	-		66	8	3.58 (1.56,7.21)		300	73	3.12 (2.35,4.08)	1.72 (1.15,2.51)	645	170	1.17 (0.97,1.40)		664	301	1.31 (1.12,1.53)
metastatic cancer	816	333	2.68 (2.32,3.09)	2.39 (2.04,2.81)	11	-	-		34	7	6.74 (2.67,14.89)	6.78 (2.49,16.26)	188	61	4.64 (3.37,6.33)	2.60 (1.63,4.15)	350	141	2.25 (1.81,2.80)	2.00 (1.56,2.54)	233	122	1.73 (1.33,2.24)	1.93 (1.48,2.53)
chronic obstructive pulmonary disease	3730	1267	2.14 (1.99,2.30)	1.23 (1.14,1.34)	9	0	-		56	-	-		564	114	2.52 (2.01,3.12)	1.67 (1.30,2.12)	1559	484	1.57 (1.39,1.76)	1.26 (1.11,1.43)	1542	667	1.22 (1.09,1.36)	1.13 (1.01,1.27)
other chronic lower respiratory disease	4032	1253	1.85 (1.72,1.98)	1.30 (1.19,1.41)	109	7	3.46 (1.40,7.39)		335	32	3.05 (2.00,4.51)		877	166	2.41 (1.99,2.90)	1.55 (1.25,1.91)	1476	464	1.59 (1.41,1.80)	1.23 (1.08,1.40)	1235	584	1.46 (1.29,1.64)	1.28 (1.13,1.45)
asthma	1307	252	0.90 (0.78,1.03)		115	-	-		197	9	1.21 (0.57,2.27)		333	40	1.26 (0.88,1.74)		381	93	1.05 (0.82,1.32)		281	108	0.97 (0.76,1.23)
cystic fibrosis	12	-	-		-	-	-		-	-	-		-	-	-		-	0	-		-	0	-
diabetes mellitus	13439	3370	1.48 (1.41,1.56)	1.15 (1.08,1.22)	277	8	1.42 (0.62,2.89)		1018	50	1.42 (1.00,1.99)		3192	405	1.64 (1.42,1.89)	1.34 (1.14,1.57)	5159	1329	1.26 (1.15,1.38)		3793	1578	1.18 (1.08,1.28)	1.14 (1.04,1.24)
hypertension	14883	4287	2.25 (2.13,2.37)		112	6	2.79 (1.05,6.19)		679	36	1.52 (1.02,2.19)		2691	364	1.76 (1.52,2.04)		5359	1425	1.40 (1.28,1.53)		6042	2456	1.17 (1.07,1.27)
ischemic heart disease	5418	1780	2.12 (1.98,2.25)	1.10 (1.02,1.18)	14	0	-		120	11	2.64 (1.31,4.80)		805	129	1.87 (1.52,2.29)		2122	614	1.42 (1.28,1.58)		2357	1026	1.26 (1.15,1.39)
heart failure	4717	1762	2.64 (2.47,2.82)	1.20 (1.11,1.30)	35	-	-		131	18	4.36 (2.51,7.20)	2.28 (1.22,4.04)	563	112	2.46 (1.96,3.06)		1565	518	1.76 (1.56,1.97)	1.25 (1.10,1.43)	2423	1113	1.44 (1.32,1.58)	1.27 (1.15,1.41)
other heart disease	6907	2320	2.32 (2.19,2.46)		100	10	6.03 (2.79,11.92)		216	23	3.31 (2.03,5.17)		823	138	2.00 (1.64,2.44)		2269	672	1.50 (1.35,1.66)		3499	1477	1.21 (1.12,1.32)
stroke	2549	789	1.78 (1.63,1.94)		15	-	-		73	14	6.41 (3.37,11.42)	5.24 (2.63,9.83)	365	58	1.77 (1.32,2.35)		898	231	1.13 (0.97,1.32)		1198	483	1.05 (0.93,1.19)
chronic kidney disease	5409	1961	2.56 (2.40,2.72)	1.45 (1.35,1.56)	68	-	-		259	22	2.53 (1.55,3.96)		820	188	3.21 (2.67,3.85)	2.23 (1.82,2.73)	1951	669	1.94 (1.74,2.16)	1.61 (1.43,1.80)	2311	1080	1.50 (1.36,1.65)	1.31 (1.19,1.45)
chronic liver disease	1038	367	2.12 (1.86,2.41)	2.66 (2.29,3.08)	61	15	20.40 (10.25,39.10)	21.05 (9.80,44.08)	147	35	9.71 (6.32,14.64)	6.68 (4.09,10.68)	339	105	4.54 (3.55,5.77)	3.28 (2.51,4.27)	349	146	2.41 (1.94,2.99)	2.05 (1.63,2.57)	142	66	1.35 (0.97,1.88)
schizophrenia	593	106	0.82 (0.66,1.01)		70	-	-		95	-	-		165	14	0.84 (0.46,1.41)		212	68	1.54 (1.15,2.06)	1.54 (1.14,2.08)	51	19	0.92 (0.51,1.61)
dementia	4061	1633	2.97 (2.78,3.19)	1.37 (1.27,1.48)	-	0	-		-	-	-		150	31	2.43 (1.60,3.58)		1059	338	1.60 (1.39,1.83)	1.46 (1.26,1.68)	2841	1261	1.35 (1.24,1.48)	1.35 (1.23,1.48)
epilepsy	664	150	1.10 (0.92,1.32)		52	-	-		78	-	-		210	38	2.06 (1.42,2.92)		223	63	1.28 (0.95,1.71)		101	41	1.06 (0.71,1.57)
multiple sclerosis	144	32	1.08 (0.72,1.58)		-	0	-		-	-	-		52	7	1.42 (0.58,2.96)		46	13	1.28 (0.65,2.37)		24	10	1.11 (0.48,2.48)
parkinsonism	665	254	2.38 (2.03,2.79)	1.31 (1.10,1.55)	-	0	-		-	0	-		50	10	2.29 (1.08,4.42)		274	90	1.61 (1.24,2.07)		338	154	1.31 (1.05,1.63)
other nervous system disorder	4386	1230	1.57 (1.46,1.68)	1.22 (1.13,1.32)	173	19	8.23 (4.51,14.63)	7.06 (3.62,13.42)	385	53	5.46 (3.84,7.70)	3.01 (2.01,4.44)	1003	170	2.08 (1.73,2.49)	1.29 (1.05,1.57)	1601	476	1.46 (1.29,1.64)	1.18 (1.04,1.34)	1224	512	1.13 (1.00,1.28)
rheumatoid arthritis	234	81	2.01 (1.53,2.63)	1.50 (1.12,2.01)	-	0	-		-	-	-		41	9	2.58 (1.15,5.19)		106	41	2.06 (1.38,3.04)	1.82 (1.20,2.74)	75	30	1.03 (0.64,1.64)
other inflammatory rheumatic disease	380	99	1.34 (1.06,1.67)		13	-	-		45	8	5.64 (2.41,11.71)	4.37 (1.64,10.26)	92	10	1.11 (0.54,2.05)		115	35	1.42 (0.94,2.10)		115	45	1.00 (0.68,1.45)
immune deficiency	243	47	0.91 (0.65,1.23)		14	-	-		60	6	2.85 (1.08,6.22)		84	15	2.00 (1.10,3.41)		70	18	1.12 (0.64,1.88)		15	7	1.36 (0.48,3.78)
thalassemia	60	12	0.95 (0.48,1.72)		10	-	-	-	7	-	-		17	-	-		13	0	-		13	8	2.48 (0.83,8.22)
sickle cell disorders	51	-	-		14	0	-		19	-	-		-	0	-		8	-	-		-	-	-
Down syndrome	77	23	1.61 (0.97,2.59)	5.05 (2.94,8.43)	12	-	-		14	-	-		41	15	5.33 (2.75,9.98)	8.49 (4.28,16.28)	10	6	4.87 (1.39,19.04)	5.19 (1.44,20.91)	0	0	-
transplant recipient	393	104	1.36 (1.08,1.70)	1.44 (1.12,1.83)	22	-	-		50	-	-		142	33	2.83 (1.88,4.16)		155	49	1.51 (1.06,2.11)		24	14	2.17 (0.97,5.05)
obesity	1228	287	1.16 (1.01,1.32)	1.48 (1.27,1.72)	119	7	3.14 (1.27,6.68)	5.42 (2.05,12.62)	192	19	2.98 (1.75,4.81)	3.08 (1.72,5.24)	361	64	2.04 (1.53,2.68)	1.40 (1.02,1.90)	442	144	1.60 (1.30,1.96)	1.38 (1.11,1.72)	114	53	1.35 (0.93,1.96)
Note: Includes acute care hospitalizations ending by March 31, 2021 in Canada, excluding Quebec. All final multivariable models are adjusted for sex and age, irrespective of statistical significance, but other retained variables must be significant at an alpha of 0.05. aOR = adjusted odds ratio, CI = confidence interval, COVID-19 = coronavirus disease 2019, D = in-hospital deaths, N = number of i…
