# Supplementary material for: Associations between chronic conditions and death in hospital among adults (aged 20+ years) during first acute care hospitalizations with a confirmed or suspected COVID-19 diagnosis in Canada
Source: PLoS One. 2023 Jan 4;18(1):e0280050. doi: 10.1371/journal.pone.0280050 (PMC9812329; doi:10.1371/journal.pone.0280050)
Supplement: S10 Table — (XLSX) [file pone.0280050.s010.xlsx]

## Sheet: death
S10 Table. Associations between demographic, temporal and health characteristics and death in hospital among adults (aged 20+ years) during first acute care hospitalizations with a confirmed COVID-19 diagnosis in Canada by life-course age group
	20-34 (D*=50/NϮ=2325)			35-49 (D=157/N=4040)			50-64 (D=797/N=8020)			65-79 (D=2466/N=10315)			80+ (D=3800/N=9597)
	N‡	D§	aOR (95% CI)	N	D	aOR (95% CI)	N	D	aOR (95% CI)	N	D	aOR (95% CI)	N	D	aOR (95% CI)
Male (vs female)	917	31	3.61 (1.91,7.09)	2265	92	1.19 (0.84,1.70)	4890	524	1.32 (1.13,1.56)	5999	1603	1.49 (1.35,1.64)	4519	2008	1.52 (1.40,1.66)
Age (per year)	NA	NA	0.92 (0.85,0.99)	NA	NA	1.05 (1.01,1.09)	NA	NA	1.07 (1.05,1.09)	NA	NA	1.05 (1.03,1.06)	NA	NA	1.05 (1.04,1.06)
Admitted Sep 1, 2020 or later (vs earlier)	1999	42		3313	130		6340	620	0.83 (0.69,1.00)	8317	1943	0.84 (0.75,0.95)	7658	2953	0.80 (0.72,0.88)
Pregnant (vs not pregnant)	627	0		196	-¶		0	0		0	0		0	0
Chronic conditions¥
hematopoietic/lymphoid cancer	9	0		21	-	-	117	27	2.70 (1.66,4.24)	235	86	1.77 (1.33,2.33)	164	80	1.40 (1.02,1.93)
lung/bronchus cancer	-	0		-	-		39	13	2.29 (1.02,4.95)	142	69	2.29 (1.58,3.31)	115	51
other primary cancer	12	-		61	8		271	67	1.70 (1.12,2.55)	610	165		639	289
metastatic cancer	6	-		30	7	7.52 (2.70,18.60)	166	54	2.83 (1.73,4.63)	334	137	2.02 (1.57,2.59)	223	118	1.93 (1.47,2.54)
chronic obstructive pulmonary disease	8	0		50	-		513	105	1.70 (1.31,2.18)	1512	475	1.27 (1.12,1.44)	1486	654	1.15 (1.02,1.29)
other chronic lower respiratory disease	100	7		319	32		839	159	1.55 (1.25,1.93)	1416	449	1.21 (1.05,1.38)	1180	563	1.27 (1.12,1.44)
asthma	106	-		191	9		318	39		369	92		271	107
cystic fibrosis	-	-		-	-		-	-		-	0		-	0
diabetes mellitus	265	8		1002	50		3104	397	1.35 (1.15,1.59)	5034	1313		3677	1544	1.14 (1.04,1.25)
hypertension	102	6		660	36		2588	351		5184	1399		5816	2394
ischemic heart disease	11	0		113	11		761	122		2046	602		2276	1000
heart failure	33	-		122	18	2.47 (1.31,4.42)	522	106		1499	505	1.22 (1.06,1.40)	2312	1083	1.31 (1.18,1.45)
other heart disease	89	10		198	22		770	128		2175	662	1.14 (1.01,1.28)	3365	1439
stroke	15	-		67	13	5.16 (2.52,9.92)	345	54		862	229		1155	468
chronic kidney disease	63	-		252	22		793	185	2.28 (1.85,2.80)	1894	659	1.60 (1.43,1.80)	2244	1059	1.31 (1.18,1.45)
chronic liver disease	57	15	23.94 (10.88,51.65)	137	35	7.64 (4.66,12.28)	320	101	3.51 (2.66,4.61)	335	139	1.99 (1.58,2.51)	132	62
schizophrenia	70	-		93	-		159	14		203	65	1.49 (1.08,2.02)	47	18
dementia	-	0		9	-		144	31		1039	331	1.38 (1.18,1.60)	2767	1232	1.33 (1.21,1.46)
epilepsy	50	-		69	-		199	35		213	61		99	41
multiple sclerosis	-	0		18	-		47	7		43	13		23	10
parkinsonism	-	0		-	0		47	10	2.22 (1.02,4.44)	267	90	1.35 (1.02,1.77)	323	149
other nervous system disorder	163	18	7.14 (3.56,13.90)	370	51	2.90 (1.93,4.31)	956	163	1.25 (1.01,1.53)	1552	467	1.17 (1.02,1.32)	1188	500
rheumatoid arthritis	-	0		10	-		40	9		104	41	1.81 (1.18,2.74)	72	30
other inflammatory rheumatic disease	12	-		41	8	5.18 (1.92,12.26)	91	10		110	33		112	44
immune deficiency	14	-		58	6		76	15		66	17		14	7
thalassemia	9	-	-	6	0		17	-		13	0		13	8
sickle cell disorders	11	0		18	-		6	0		7	-		-	-
Down syndrome	12	-		14	-		40	15	9.08 (4.56,17.50)	10	6	5.43 (1.50,21.93)	0	0
transplant recipient	20	-		49	-		139	32		147	49		23	14
obesity	114	6	5.13 (1.79,12.59)	187	19	3.09 (1.72,5.28)	348	63	1.40 (1.01,1.91)	434	141	1.36 (1.08,1.69)	111	53
Note: Includes acute care hospitalizations ending by March 31, 2021 in Canada, excluding Quebec. All final multivariable models are adjusted for sex and age, irrespective of statistical significance, but other retained variables must be significant at an alpha of 0.05. aOR = adjusted odds ratio, CI = confidence interval, COVID-19 = coronavirus disease 2019, D = in-hospital deaths, N = number of i…
